# Supplementary material for: Median nerve behavior at different wrist positions among older males
Source: PeerJ. 2015 Apr 30;3:e928. doi: 10.7717/peerj.928 (PMC4419528; doi:10.7717/peerj.928)
Supplement: Supplemental Information 1 [file peerj-03-928-s001.xlsx]

## Sheet: Sheet1
	Dominant Hand								Nondominant Hand								Dominant Hand								Nondominant Hand								Dominant Hand								Nondominant Hand
	Median nerve cross-sectional area								Median nerve cross-sectional area								D1								D1								D2								D2
Participant	Flex 45	Flex 30	Flex 15	Neutral	Ext 15	Ext 30	Ext 45		Flex 45	Flex 30	Flex 15	Neutral	Ext 15	Ext 30	Ext 45		Flex 45	Flex 30	Flex 15	Neutral	Ext 15	Ext 30	Ext 45		Flex 45	Flex 30	Flex 15	Neutral	Ext 15	Ext 30	Ext 45		Flex 45	Flex 30	Flex 15	Neutral	Ext 15	Ext 30	Ext 45		Flex 45	Flex 30	Flex 15	Neutral	Ext 15	Ext 30	Ext 45
1	7.91	8.07	9.05	9.46	9.29	8.13	8.09		8.42	8.79	9.34	9.22	8.82	7.12	7.02		5.53	5.82	5.96	6.18	5.98	6.1	6.19		4.09	4.88	6.13	5.16	5.35	5.69	5.26		1.77	1.7	1.76	1.93	1.91	1.76	1.7		2.54	2.27	1.87	2.3	2.1	1.64	1.65
2	6.72	6.89	7.53	7.85	7.43	6.87	6.53		6.18	6.59	7.69	7.44	7.1	7.02	6.87		4.09	4.57	4.88	5.81	5.67	5.6	5.37		4.53	4.68	5.36	5.37	5.27	5.72	5.66		2.06	1.94	1.92	1.79	1.71	1.54	1.42		1.79	1.93	1.83	1.73	1.66	1.56	1.56
3	8.61	9.83	10.65	11.16	11.18	9.27	7.9		7.67	7.74	9.1	10.42	9.27	8.16	7.79		5.42	5.64	6.31	6.61	6.86	5.88	5.63		5.04	5.58	5.87	5.64	5.92	5.85	5.84		1.9	2.03	2.03	2.08	2.02	1.84	1.75		1.88	1.72	1.94	2.2	1.89	1.72	1.58
4	10.31	10.48	10.9	12.34	11.18	10.68	9.63		9.49	9.59	9.66	10.38	9.43	8.77	9.1		5.98	5.94	6.21	6.6	6.88	6.92	6.6		5.25	5.7	6.55	6.16	6.53	6.63	6.95		2.37	2.4	2.46	2.26	2.08	2.09	1.93		2.35	2.12	2.05	2.38	1.72	1.56	1.55
5	7.07	7.34	7.7	8.99	7.58	7.6	7.67		7.12	8.1	8.17	8.34	8.54	7.81	7.17		4.05	3.89	4.57	5.49	4.82	5.16	5.26		4.54	5.24	5.27	5.43	4.86	4.85	5.07		2.23	2.37	2.1	2.22	2.2	1.85	1.85		1.92	1.87	1.98	1.9	2.24	2.15	1.91
6	8.27	8.08	9.38	9.98	9.19	7.9	7.58		8.29	8.08	9.4	9.9	8.38	8	8.7		5.22	5.57	5.95	6.7	6.66	5.85	5.94		5.06	4.71	6.29	6.68	6.38	5.96	6.6		1.97	1.8	1.9	1.88	1.74	1.56	1.47		2.02	2.18	1.87	1.97	1.66	1.75	1.59
7	9.87	11.46	12.38	13.63	10.68	10.46	10.28		9.32	10.12	11.17	11.65	11.13	10.84	9.89		5.7	6.53	7.15	6.83	6.03	6.31	6.29		5.44	6.05	6.59	6.33	6.5	6.18	6.72		2	2.34	2.27	2.32	2.14	2.06	2.12		2.14	2.35	2.13	2.3	2.17	2.28	1.78
8	7.37	7.62	8.47	8.74	8.72	7.61	7.78		6.55	7.48	7.62	8.43	7.45	7.34	6.82		4.69	4.72	5.61	5.58	5.87	5.66	5.64		5.59	5.46	5.33	5.37	5.56	5.34	5.09		1.97	1.98	1.85	1.95	1.84	1.62	1.61		1.46	1.69	1.81	1.94	1.61	1.65	1.72
9	9.86	11.69	13.15	13.45	12.48	9.83	9.37		8.84	9.49	12.25	12.69	11.76	9.36	8.74		6.98	7.09	7.69	8.22	7.36	6.79	7.09		5.85	6.16	6.65	8.26	6.86	6.72	6.31		1.89	2.1	2.26	2.05	2.09	1.77	1.68		1.95	2.11	2.36	2.01	2.04	1.75	1.76
10	9.81	10.82	12.28	12.56	12.15	11.61	9.82		9.26	10.06	10.67	10.95	10.08	9.73	9.63		5.14	5.86	6.61	7.41	7.02	6.56	6.26		5.9	5.59	6.41	6	5.6	5.52	6.03		2.32	2.32	2.23	2.24	2.11	2.27	2.01		2.04	2.21	2.13	2.37	2.26	2.13	1.89
11	9.06	9.61	10.48	12.12	11.07	10.19	9.54		7.98	8.63	9.96	10.76	9.22	9.26	8.26		6.13	6.48	6.91	7.1	6.91	7.06	7.15		5.08	5.62	6.03	6.18	6.06	6.29	6.22		1.94	1.89	1.87	2.15	2.01	1.83	1.68		2.05	1.87	2.17	2.12	1.99	1.93	1.73
12	12.31	13.23	14.23	14.16	12.88	11.58	11.04		10.25	11.33	11.45	13.02	10.72	9.62	9.56		7.35	7.82	8.66	8.08	7.48	7.81	7.41		6.47	6.84	6.95	6.66	6.61	6.98	7.49		2.05	2.2	2.01	2.2	2.13	1.88	1.88		2.01	2.11	1.95	2.43	1.97	1.75	1.61
13	7.55	7.74	7.99	8.92	8.23	7.85	8.28		8.12	8.29	8.34	8.37	8.95	8.9	7.2		6.04	5.58	5.82	6.22	6.29	6.19	6.42		5.47	5.58	4.68	6.12	5.9	5.73	5.17		1.6	1.73	1.75	1.9	1.68	1.59	1.7		1.87	1.86	2.21	1.84	2.06	2.21	1.84
14	8.32	8.48	8.82	9.08	9	8.11	8.04		6.19	6.34	6.44	7.17	6.64	6.61	5.89		6.09	5.59	5.46	5.27	5.15	5.17	5.18		4.68	4.84	5.02	5.09	5.6	5.05	5		1.77	1.95	1.98	2.18	2.14	2.01	2.01		1.6	1.61	1.67	1.79	1.54	1.68	1.6
15	11.89	11.86	12.32	12.9	12.39	12.12	9.85		5.14	5.52	7.35	10.33	8.78	6.32	5.24		5.13	5.78	6.42	6.46	6.74	6.45	5.98		3.06	3.98	4.73	6.09	5.7	4.71	3.96		2.7	2.52	2.41	2.49	2.37	1.99	1.93		2.04	1.8	2	2.27	1.96	1.65	1.6
16	6	6.04	6.96	6.88	6.7	6.37	5.9		5.4	6.28	6.33	7.29	5.91	5.87	5.75		4.14	4.35	5.23	4.6	5.08	4.77	4.71		3.48	4.36	4.2	4.8	4.38	4.7	4.29		1.87	1.77	1.77	1.91	1.76	1.59	1.64		1.84	1.83	1.83	1.77	1.65	1.62	1.63
17	7.39	5.63	8.88	10.19	9.97	8.91	8.4		7.53	6.85	10.02	10.09	8.9	9.13	8.1		4.3	4.46	5.17	5.43	5.97	5.35	5.41		4.14	4.51	5.39	5.4	5.44	5.37	5.05		2.04	1.69	2.04	2.38	2.1	2.06	1.9		2.16	1.8	2.13	2.27	1.97	2.08	1.92
18	6.62	8.52	8.76	10.29	8.6	8.48	6.63		7.35	8.44	9.18	9.93	9.2	9.77	7.69		4.61	5.51	5.68	5.66	4.99	4.68	4.83		3.94	4.7	5.24	5.16	5.17	5.12	4.78		1.87	2.03	1.97	2.26	2.24	2.23	1.83		2.41	2.34	2.33	2.17	2.3	2.46	1.96
19	5.3	5.09	5.87	6.01	6.02	5.98	4.97		4.82	5.04	5.11	5.78	6.3	4.68	4.66		4.62	4.31	4.79	4.73	5.05	5.25	4.63		3.82	3.58	4.06	4.27	4.82	4.02	4.04		1.46	1.46	1.47	1.62	1.57	1.49	1.35		1.72	1.88	1.72	1.8	1.71	1.5	1.45
20	8.71	9.81	9.58	11.16	9.97	9.27	8.92		6.61	8.2	7.69	8.37	8.34	7.63	6.81		5.28	5.89	6.12	6.56	6.32	6.47	6.62		4.28	5.62	5.12	6.1	6.37	6.28	5.59		2.07	2.12	1.94	2.06	1.99	1.8	1.7		1.84	1.92	2	1.8	1.64	1.5	1.38
21	6.12	6.52	6.61	7.1	6.85	6.66	6.13		6.48	7.1	7.02	7.19	7.15	6.29	6.52		4.75	5.24	4.6	4.87	4.94	5.27	4.86		4.28	4.95	4.66	4.97	4.44	4.63	4.62		1.68	1.54	1.79	1.84	1.73	1.66	1.6		1.79	1.81	1.82	1.85	1.97	1.72	1.74
22	8.67	8.85	10.58	11.04	9.39	8.34	8.11		6.81	7.05	7.56	9.34	7.57	7.22	7.51		5.59	6.41	6.74	7.46	6.46	6	6.13		5.71	5.36	5.79	6.08	5.53	5.51	6.26		1.94	1.76	1.81	1.81	1.82	1.84	1.78		1.51	1.45	1.55	1.79	1.69	1.6	1.59
23	7.73	7.37	8.3	8.35	8.2	8.05	7.49		6.28	6.39	7.08	7.09	7.12	6.66	6.36		4.53	5.61	5.47	5.69	5.85	5.38	5.45		4.99	4.65	5.66	5.62	5.76	5.62	5.77		2.12	1.74	1.85	1.91	1.95	1.88	1.74		1.53	1.73	1.56	1.55	1.55	1.49	1.49
24	5.53	6.42	7.54	9.06	8.29	6.82	5.36		7.23	7.5	8.3	8.87	8.64	7.75	6.47		3.47	3.61	4.6	5.83	5.63	5.28	5.07		3.6	4.32	5.08	5.93	6.44	6.13	6		2.06	2.21	2.03	1.98	1.86	1.66	1.42		2.4	2.08	1.97	1.91	1.74	1.66	1.48
25	6.91	7.1	7.64	7.85	7.62	6.44	6.28		5.23	5.58	6.11	6.86	6.29	6.06	5.64		3.72	4	4.58	5.16	5.47	5.47	5.66		3.03	3.26	3.51	3.96	4.38	4.34	5.29		2.38	2.28	2.13	1.84	1.81	1.55	1.38		2.19	2.14	2.11	2.24	1.85	1.77	1.4
26	5.99	6.1	7.39	8.01	7.83	7.46	5.91		5.54	6.03	6.68	6.72	5.88	5.65	5.79		3.71	3.73	4.4	5.94	5.68	5.49	5.55		3.83	4.04	4.18	4.85	4.7	4.6	4.91		2.01	2.05	2.09	1.74	1.8	1.61	1.38		1.87	2.09	2.06	1.8	1.65	1.62	1.54
27	7.4	7.7	8.78	9.95	8.81	8.15	7.49		7.51	8.76	9.1	9.66	9.07	8.39	7.29		4.52	4.57	5.42	5.91	5.8	6.19	6.96		4.28	4.92	6	6.18	6.53	6.87	5.89		2.11	2.1	2.1	2.01	1.91	1.65	1.41		2.22	2.52	1.96	1.91	1.77	1.51	1.55
28	5.57	6.15	6.21	6.35	6.29	5.38	5.17		4.94	5.14	5.77	6.04	5.73	5.38	5.31		3.48	4.06	4.44	4.99	5.38	5.19	5.19		3.39	3.65	3.99	4.65	4.42	4.58	5.65		1.93	1.82	1.79	1.64	1.52	1.24	1.35		1.99	1.84	1.89	1.59	1.62	1.45	1.18
29	6.79	7.64	8.38	9.25	8.58	7.41	7.33		5.94	6.13	7.27	7.43	6.87	6.43	5.74		4.32	4.58	5.1	6.09	6.42	6.19	6.41		3.42	3.94	4.26	5.64	5.54	5.29	4.98		2.03	2.32	2.2	2.01	1.74	1.58	1.45		2.32	1.98	2.17	1.79	1.59	1.55	1.48
30	6.06	7.04	7.52	9.12	7.53	7.06	5.95		6.3	6.95	7.85	8.17	7.65	6.88	7.1		3.5	3.91	4.17	5.8	5.74	5.81	5.18		3.66	4.22	4.7	5.35	5.67	5.41	5.96		2.26	2.29	2.18	2.1	1.71	1.59	1.46		2.09	1.95	1.96	1.87	1.75	1.63	1.47
31	6.7	7.06	7.51	9.16	7.76	6.89	6.73		6.22	6.82	7.21	7.82	7.79	6.91	4.98		3.79	4.22	4.52	5.8	5.37	5.19	5.83		3.79	4.38	4.49	5.12	5.62	5.59	4.91		2.24	2.13	2.07	2.04	1.76	1.58	1.46		2.05	1.86	2.07	2.01	1.74	1.65	1.37
32	6.32	6.42	7.17	7.52	6.44	5.76	5.84		5.09	5.5	5.54	6.79	5.74	6	4.9		3.56	3.83	4.29	5.19	5.82	5.2	5.49		3.89	4.11	4.2	5.06	5.2	5.29	4.54		2.29	2.22	2.06	1.84	1.42	1.4	1.35		1.7	1.74	1.77	1.71	1.45	1.52	1.32
33	5.58	5.67	6.87	7.31	6.02	5.93	5.79		6.06	6.08	6.19	6.09	5.7	5.4	5.02		3.41	3.54	4.45	4.99	4.84	5.25	5.63		3.64	4.06	4.16	4.77	5.46	4.89	5.03		2.18	2.05	1.9	1.9	1.63	1.46	1.33		2.06	1.92	1.89	1.64	1.42	1.41	1.22
34	5.96	6.5	7.52	8.19	7.21	5.98	5.72		5.18	5.38	6.68	7.22	6.48	5.61	5.6		3.82	4.33	4.66	5.41	5.61	5.66	5.16		3.58	4.09	4.7	5.22	5.48	5.18	5.01		2.02	2	2.03	1.87	1.58	1.36	1.31		1.92	1.79	1.94	1.73	1.48	1.42	1.36

## Sheet: Deformation ratio
Left	TM								Deformation ratio (Neutral - X)/ Neutral								D1								Deformation ratio (Neutral - X)/ Neutral								D2								Deformation ratio (Neutral - X)/ Neutral
	Flex 45	Flex 30	Flex 15	Neutral	Ext 15	Ext 30	Ext 45		Flex 45	Flex 30	Flex 15	Neutral	Ext 15	Ext 30	Ext 45		Flex 45	Flex 30	Flex 15	Neutral	Ext 15	Ext 30	Ext 45		Flex 45	Flex 30	Flex 15	Neutral	Ext 15	Ext 30	Ext 45		Flex 45	Flex 30	Flex 15	Neutral	Ext 15	Ext 30	Ext 45		Flex 45	Flex 30	Flex 15	Neutral	Ext 15	Ext 30	Ext 45
E001	8.42167	8.78633	9.33867	9.21733	8.816	7.12367	7.02267		0.0863229	0.0467597	-0.0129926	0	0.0435412	0.227145	0.238102		4.08667	4.876	6.13367	5.15667	5.348	5.685	5.261		0.207498	0.0544279	-0.159285	0	-0.0371041	-0.102456	-0.0202327		2.53867	2.271	1.86567	2.30467	2.101	1.63767	1.64733		-0.101533	0.014608	0.235305	0	0.0883714	0.289413	0.285218
E002	6.175	6.58667	7.68933	7.44367	7.097	7.024	6.86867		0.170436	0.115131	-0.031949	0	0.046572	0.056379	0.0772469		4.53133	4.679	5.35833	5.37333	5.272	5.72367	5.66433		0.1567	0.129218	0.00279938	0	0.0188586	-0.0651985	-0.0541563		1.793	1.929	1.83467	1.72533	1.66167	1.56233	1.556		-0.0392195	-0.118045	-0.059593	0	0.0369011	0.0944745	0.0981453
E003	7.665	7.74167	9.10133	10.4167	9.27267	8.15633	7.786		0.26416	0.2568	0.144521	0	0.109824	0.216992	0.252544		5.04433	5.58267	5.86767	5.63533	5.921	5.846	5.838		0.104874	0.00934579	-0.0395955	0	-0.0506921	-0.0373832	-0.0359636		1.88033	1.71833	1.94333	2.19933	1.88667	1.72	1.58033		0.145044	0.218703	0.131732	0	0.142164	0.217945	0.281449
E004	9.488	9.588	9.664	10.377	9.42633	8.77467	9.095		0.0856702	0.0760335	0.073779	0	0.0916129	0.154412	0.123542		5.24533	5.69667	6.54867	6.15667	6.52967	6.62633	6.94833		0.148024	0.0747158	-0.0598595	0	-0.0605847	-0.0762859	-0.128587		2.34733	2.122	2.05233	2.38467	1.71667	1.558	1.552		0.0156556	0.110148	0.16193	0	0.280123	0.346659	0.349175
E005	7.11667	8.1	8.17233	8.338	8.54233	7.80767	7.16667		0.146478	0.028544	0.0202716	0	-0.0245063	0.0636044	0.140481		4.53767	5.24333	5.26867	5.427	4.861	4.847	5.07367		0.163872	0.0338431	0.0300519	0	0.104293	0.106873	0.0651066		1.923	1.86833	1.98	1.90333	2.244	2.153	1.91333		-0.0103327	0.0183888	-0.0387205	0	-0.178984	-0.131173	-0.00525394
E006	8.29	8.078	9.399	9.898	8.37667	7.99533	8.69733		0.162457	0.183876	0.0530908	0	0.153701	0.192227	0.121304		5.06367	4.71067	6.28967	6.683	6.38267	5.96	6.60233		0.242306	0.295127	0.0625364	0	0.0449399	0.108185	0.0120704		2.018	2.18033	1.87067	1.97233	1.659	1.75367	1.593		-0.0231536	-0.105459	0.0543478	0	0.158864	0.110867	0.192327
E007	9.316	10.1227	11.165	11.6477	11.1283	10.841	9.88533		0.200183	0.130928	0.0432303	0	0.0445869	0.0692556	0.151304		5.439	6.05267	6.58767	6.33433	6.49867	6.17667	6.72033		0.141346	0.0444667	-0.0384557	0	-0.0259433	0.0248908	-0.0609377		2.14167	2.34567	2.12833	2.296	2.169	2.27533	1.77567		0.0672184	-0.0216318	0.0787784	0	0.0553136	0.00900116	0.226626
E008	6.54767	7.48167	7.61967	8.42667	7.446	7.341	6.81833		0.222983	0.112144	0.10591	0	0.116377	0.128837	0.190862		5.58867	5.456	5.32767	5.367	5.55633	5.336	5.08967		-0.0413018	-0.0165828	0.00738284	0	-0.0352773	0.00577604	0.0516738		1.45767	1.687	1.808	1.94267	1.61067	1.653	1.71667		0.249657	0.131606	0.0744838	0	0.170899	0.149108	0.116335
E009	8.841	9.49267	12.2503	12.6867	11.7637	9.36033	8.73767		0.303127	0.25176	0.0356181	0	0.0727535	0.262191	0.311272		5.84867	6.16367	6.647	8.26233	6.85967	6.71767	6.314		0.292129	0.254004	0.243017	0	0.169766	0.186953	0.235809		1.94733	2.111	2.35967	2.01	2.03767	1.747	1.76367		0.0311774	-0.0502488	-0.148185	0	-0.0137645	0.130846	0.122554
E010	9.25533	10.0563	10.67	10.946	10.084	9.73033	9.62533		0.154455	0.0812778	0.0258669	0	0.0787502	0.11106	0.120653		5.90167	5.59033	6.414	5.99567	5.60333	5.51767	6.033		0.015678	0.0676044	-0.0652219	0	0.0654361	0.0797242	-0.00622672		2.04133	2.21	2.12567	2.36767	2.25733	2.127	1.89167		0.137829	0.0665916	0.113847	0	0.0466	0.101647	0.201042
E011	7.975	8.62533	9.96233	10.758	9.22467	9.25533	8.26033		0.258691	0.19824	0.0798675	0	0.14253	0.139679	0.232168		5.07933	5.618	6.032	6.18067	6.06233	6.28567	6.21567		0.17819	0.0910366	0.0246463	0	0.0191457	-0.0169885	-0.00566282		2.051	1.87267	2.16767	2.121	1.98567	1.92767	1.73167		0.0330033	0.117083	-0.0215285	0	0.0638064	0.091152	0.183561
E012	10.25	11.3327	11.4543	13.0183	10.7197	9.62	9.55933		0.212649	0.129484	0.136542	0	0.176572	0.261042	0.265702		6.47433	6.84333	6.94633	6.661	6.609	6.979	7.494		0.0280238	-0.0273733	-0.0410768	0	0.00780664	-0.0477406	-0.125056		2.00867	2.10867	1.94567	2.42533	1.971	1.74733	1.60567		0.171798	0.130566	0.246531	0	0.187328	0.279549	0.33796
E013	8.12133	8.288	8.337	8.36633	8.95033	8.90133	7.197		0.029284	0.00936292	0.00351845	0	-0.0698036	-0.0639468	0.139767		5.467	5.57533	4.68333	6.123	5.89533	5.733	5.165		0.107137	0.0894442	0.307402	0	0.0371822	0.0636943	0.156459		1.87333	1.85567	2.207	1.84467	2.05533	2.21167	1.84133		-0.0155403	-0.00596314	-0.164175	0	-0.114203	-0.198952	0.00180701
E014	6.19333	6.33733	6.43633	7.17133	6.63833	6.605	5.886		0.136376	0.116296	0.114195	0	0.0743237	0.0789718	0.179232		4.68	4.84167	5.02333	5.089	5.60067	5.04767	5.00067		0.0803694	0.0486016	0.0130723	0	-0.100544	0.00812209	0.0173577		1.60067	1.612	1.66767	1.793	1.53567	1.67733	1.60233		0.107269	0.100948	0.0751549	0	0.143521	0.0645101	0.106339
E015	5.14433	5.52433	7.34533	10.3337	8.77533	6.31767	5.23933		0.502177	0.465404	0.406834	0	0.150802	0.388633	0.492984		3.056	3.97867	4.73	6.08767	5.70233	4.70833	3.95933		0.498001	0.346438	0.287033	0	0.0632974	0.226578	0.349614		2.04033	1.803	1.99767	2.27	1.96333	1.64733	1.59967		0.101175	0.205727	0.136326	0	0.135095	0.274302	0.295301
E016	5.39567	6.27833	6.32867	7.28633	5.90967	5.87067	5.748		0.259481	0.138341	0.151322	0	0.188938	0.194291	0.211126		3.475	4.363	4.20367	4.79567	4.38133	4.69633	4.292		0.275388	0.0902203	0.140829	0	0.0863974	0.0207131	0.105025		1.842	1.827	1.834	1.768	1.64733	1.62033	1.63233		-0.0418552	-0.033371	-0.0359869	0	0.0682504	0.0835219	0.0767345
E017	7.53333	6.84767	10.0243	10.086	8.89967	9.12833	8.10133		0.25309	0.321072	0.0061517	0	0.117622	0.0949501	0.196774		4.13833	4.51067	5.39467	5.403	5.43733	5.373	5.05167		0.234067	0.165155	0.00154474	0	-0.00635449	0.00555247	0.0650256		2.16067	1.79633	2.12667	2.26667	1.966	2.08133	1.92467		0.0467647	0.2075	0.0658307	0	0.132647	0.0817647	0.150882
E018	7.35333	8.44433	9.181	9.93433	9.20333	9.76767	7.685		0.259806	0.149985	0.0820535	0	0.0735832	0.0167768	0.22642		3.939	4.69767	5.23933	5.164	5.17033	5.122	4.77633		0.237219	0.0903047	-0.0143784	0	-0.00122644	0.00813323	0.075071		2.41133	2.344	2.32667	2.17133	2.30433	2.45933	1.96367		-0.110531	-0.079521	-0.0667622	0	-0.0612527	-0.132637	0.0956402
E019	4.821	5.039	5.10567	5.78267	6.30467	4.67833	4.65633		0.166302	0.128603	0.132598	0	-0.0902698	0.190973	0.194777		3.82	3.576	4.05667	4.27333	4.82	4.018	4.03733		0.106084	0.163183	0.05341	0	-0.127925	0.0597504	0.0552262		1.715	1.87633	1.72067	1.802	1.709	1.50233	1.44533		0.0482797	-0.0412505	0.0472685	0	0.0516093	0.166297	0.197928
E020	6.60667	8.20033	7.69467	8.37467	8.34033	7.62767	6.80533		0.211113	0.0208167	0.0883729	0	0.00409967	0.0891976	0.187391		4.27933	5.62467	5.11733	6.102	6.37167	6.275	5.589		0.2987	0.0782257	0.192418	0	-0.0441932	-0.0283514	0.0840708		1.83567	1.919	1.99633	1.79533	1.63733	1.50467	1.38133		-0.0224657	-0.0688823	-0.100685	0	0.0880059	0.161901	0.230598
E021	6.483	7.096	7.022	7.19067	7.152	6.291	6.52		0.0984146	0.0131652	0.0240197	0	0.00537734	0.125116	0.0932691		4.28133	4.94867	4.65767	4.966	4.44467	4.63	4.62		0.137871	0.0034904	0.0661991	0	0.104981	0.0676601	0.0696738		1.788	1.81233	1.81967	1.854	1.97	1.72167	1.738		0.0355987	0.0224739	0.0188679	0	-0.0625674	0.0713772	0.0625674
E022	6.80533	7.05	7.55933	9.344	7.56733	7.22433	7.514		0.271689	0.245505	0.236088	0	0.19014	0.226848	0.195848		5.711	5.35767	5.78867	6.07667	5.52833	5.512	6.26267		0.0601755	0.118321	0.0497524	0	0.0902359	0.0929238	-0.0306089		1.509	1.45167	1.547	1.78767	1.68867	1.59967	1.59033		0.155883	0.187955	0.15557	0	0.0553795	0.105165	0.110386
E023	6.282	6.39067	7.08	7.09433	7.11967	6.66167	6.36067		0.114505	0.0991871	0.00202448	0	-0.00357093	0.0609876	0.103416		4.988	4.65333	5.65767	5.61533	5.759	5.61667	5.766		0.111718	0.171317	-0.00748247	0	-0.0255847	-0.000237445	-0.0268313		1.526	1.72933	1.559	1.54967	1.54767	1.493	1.49267		0.0152721	-0.115939	-0.00598674	0	0.0012906	0.036567	0.0367821
E024	7.22867	7.5	8.30133	8.874	8.63633	7.74667	6.46533		0.185411	0.154834	0.0689849	0	0.0267824	0.127038	0.27143		3.59767	4.32133	5.084	5.927	6.44367	6.12733	5.995		0.393004	0.270907	0.165814	0	-0.0871717	-0.0338001	-0.0114729		2.40067	2.08367	1.96767	1.91467	1.73967	1.65833	1.47667		-0.25383	-0.088266	-0.0269355	0	0.0913997	0.133879	0.22876
E025	5.22667	5.57567	6.113	6.86133	6.29333	6.06	5.64267		0.238243	0.187379	0.122417	0	0.0827827	0.11679	0.177614		3.03167	3.261	3.51133	3.96233	4.37967	4.337	5.286		0.234878	0.177	0.128441	0	-0.105325	-0.0945571	-0.334062		2.192	2.137	2.109	2.24133	1.84767	1.77067	1.40367		0.0220107	0.0465497	0.062747	0	0.17564	0.209994	0.373736
E026	5.536	6.029	6.67633	6.72033	5.87933	5.65033	5.78933		0.176231	0.102872	0.00659044	0	0.125143	0.159218	0.138535		3.833	4.04233	4.17767	4.85067	4.696	4.60367	4.91367		0.209799	0.166644	0.161095	0	0.0318857	0.0509208	-0.0129879		1.86567	2.09133	2.05633	1.79667	1.64533	1.61667	1.541		-0.0384045	-0.164007	-0.126277	0	0.0842301	0.100186	0.142301
E027	7.50867	8.76367	9.103	9.65933	9.067	8.385	7.28833		0.222652	0.0927255	0.0611154	0	0.0613224	0.131928	0.245462		4.28433	4.92067	5.995	6.18167	6.53167	6.87067	5.891		0.306929	0.20399	0.0311371	0	-0.056619	-0.111459	0.0470208		2.219	2.52033	1.955	1.90633	1.77267	1.512	1.547		-0.164015	-0.322084	-0.0248934	0	0.0701172	0.206854	0.188494
E028	4.935	5.144	5.76933	6.044	5.73	5.37733	5.30667		0.183488	0.148908	0.047608	0	0.0519523	0.110302	0.121994		3.38533	3.64733	3.99167	4.652	4.417	4.57633	5.65333		0.272284	0.215964	0.165428	0	0.0505159	0.0162654	-0.215248		1.98933	1.84333	1.892	1.59467	1.615	1.45	1.18067		-0.247492	-0.155936	-0.157153	0	-0.0127508	0.0907191	0.259615
E029	5.935	6.12667	7.26667	7.42967	6.86567	6.434	5.73833		0.201175	0.175378	0.0224312	0	0.0759119	0.134012	0.227646		3.415	3.94433	4.255	5.64233	5.53967	5.28533	4.98133		0.394754	0.300939	0.326048	0	0.0181958	0.0632717	0.11715		2.31867	1.979	2.17367	1.78567	1.58967	1.549	1.47533		-0.298488	-0.10827	-0.1785	0	0.109763	0.132537	0.173791
E030	6.30367	6.95367	7.852	8.16933	7.64533	6.88067	7.09933		0.228374	0.148809	0.0404143	0	0.0641423	0.157744	0.130978		3.66433	4.22133	4.699	5.34533	5.668	5.40567	5.95733		0.31448	0.210277	0.137547	0	-0.0603642	-0.0112871	-0.114492		2.09033	1.94867	1.95967	1.87433	1.75133	1.627	1.467		-0.115241	-0.0396585	-0.0435448	0	0.0656233	0.131958	0.217322
E031	6.218	6.81733	7.208	7.82367	7.78833	6.90533	4.981		0.205232	0.128627	0.0854144	0	0.00451621	0.117379	0.363342		3.79133	4.37867	4.49133	5.11833	5.62233	5.586	4.906		0.259264	0.144513	0.139602	0	-0.0984696	-0.0913709	0.0414849		2.04733	1.86267	2.06867	2.01	1.73567	1.65233	1.369		-0.0185738	0.0733002	-0.0283597	0	0.136484	0.177944	0.318905
E032	5.08667	5.50067	5.544	6.78633	5.73633	6.00267	4.9		0.250454	0.189449	0.224086	0	0.154723	0.115477	0.277961		3.89267	4.113	4.20067	5.057	5.19833	5.28933	4.53767		0.230242	0.186672	0.203857	0	-0.0279481	-0.0459429	0.102696		1.699	1.74133	1.772	1.711	1.44533	1.51733	1.322		0.00701344	-0.0177284	-0.0344244	0	0.15527	0.113189	0.227352
E033	6.06	6.07633	6.193	6.09067	5.70067	5.40367	5.01633		0.00503503	0.00235333	-0.016524	0	0.0640324	0.112796	0.17639		3.64333	4.063	4.16	4.77167	5.456	4.88933	5.02633		0.236465	0.148516	0.147035	0	-0.143416	-0.0246594	-0.0533706		2.06067	1.92033	1.892	1.64267	1.41667	1.408	1.22067		-0.254464	-0.169034	-0.131783	0	0.137581	0.142857	0.256899
E034	5.183	5.37667	6.67567	7.21967	6.476	5.60567	5.60467		0.2821	0.255275	0.08149	0	0.103006	0.223556	0.223695		3.57667	4.08967	4.70167	5.21933	5.48167	5.183	5.01267		0.314727	0.216439	0.110103	0	-0.0502618	0.0069613	0.0395964		1.92	1.786	1.94	1.72767	1.48433	1.41967	1.355		-0.111325	-0.0337642	-0.10945	0	0.140845	0.178275	0.215705
Mean	6.92065	7.3927	8.09715	8.70049	8.01695	7.42808	6.91375	Mean	0.198478	0.144274	0.0783812	0	0.0737608	0.140937	0.200036	Mean	4.43503	4.81301	5.21297	5.57813	5.58967	5.48783	5.46867	Mean	0.204438	0.135776	0.0815543	0	-0.0068255	0.0122127	0.0133598	Mean	1.97802	1.95189	1.96088	1.96352	1.80495	1.7224	1.5852	Mean	-0.0139946	-0.00255624	0.00458165	0	0.0773412	0.118285	0.18697
SD	1.46011	1.59142	1.77739	1.8816	1.61446	1.53306	1.46336	SD	0.0890426	0.0958206	0.0860248	0	0.0680823	0.0821119	0.0834737	SD	0.906757	0.822753	0.909408	0.804313	0.6914	0.738504	0.821589	SD	0.11615	0.094928	0.115277	0	0.0736261	0.0776027	0.121316	SD	0.262352	0.230092	0.190166	0.247053	0.242233	0.262242	0.196513	SD	0.128602	0.124708	0.113272	0	0.0921231	0.11371	0.0974628
Minimum	4.821	5.039	5.10567	5.78267	5.70067	4.67833	4.65633									Minimum	3.03167	3.261	3.51133	3.96233	4.37967	4.018	3.95933									Minimum	1.45767	1.45167	1.547	1.54967	1.41667	1.408	1.18067									Minimum
Q1	5.96625	6.16458	6.76275	7.19792	6.69517	6.29767	5.74075									Q1	3.69608	4.14008	4.53292	5.09633	5.21675	4.92892	4.98617									Q1	1.83725	1.80533	1.84242	1.789	1.63933	1.55125	1.46908									Q1
Median	6.57717	7.073	7.692	8.3705	8.06433	7.174	6.8435									Median	4.28033	4.70417	5.17833	5.415	5.5785	5.45883	5.2735									Median	1.999	1.89767	1.95733	1.90483	1.73767	1.64983	1.58533									Median
Q3	7.8975	8.40525	9.29925	10.0481	9.03783	8.67725	7.76075									Q3	5.07542	5.5455	5.96317	6.09842	6.027	5.9315	5.98558									Q3	2.12883	2.11042	2.09892	2.19233	1.97075	1.75208	1.72792									Q3
Maximum	10.25	11.3327	12.2503	13.0183	11.7637	10.841	9.88533									Maximum	6.47433	6.84333	6.94633	8.26233	6.85967	6.979	7.494									Maximum	2.53867	2.52033	2.35967	2.42533	2.30433	2.45933	1.96367									Maximum
Q1-min	1.14525	1.12558	1.65708	1.41525	0.9945	1.61933	1.08442										0.664417	0.879083	1.02158	1.134	0.837083	0.910917	1.02683									Q1-min	0.379583	0.353667	0.295417	0.239333	0.222667	0.14325	0.288417									Q1-min
Q1	5.96625	6.16458	6.76275	7.19792	6.69517	6.29767	5.74075										3.69608	4.14008	4.53292	5.09633	5.21675	4.92892	4.98617									Q1	1.83725	1.80533	1.84242	1.789	1.63933	1.55125	1.46908									Q1
Med-Q1	0.610917	0.908417	0.92925	1.17258	1.36917	0.876333	1.10275										0.58425	0.564083	0.645417	0.318667	0.36175	0.529917	0.287333									Med-Q1	0.16175	0.0923333	0.114917	0.115833	0.0983333	0.0985833	0.11625									Med-Q1
Q3-med	1.32033	1.33225	1.60725	1.67758	0.9735	1.50325	0.91725										0.795083	0.841333	0.784833	0.683417	0.4485	0.472667	0.712083									Q3-med	0.129833	0.21275	0.141583	0.2875	0.233083	0.10225	0.142583									Q3-med
Max-Q3	2.3525	2.92742	2.95108	2.97025	2.72583	2.16375	2.12458										1.39892	1.29783	0.983167	2.16392	0.832667	1.0475	1.50842									Max-Q3	0.409833	0.409917	0.26075	0.233	0.333583	0.70725	0.23575									Max-Q3
Right	TM								Deformation ratio (Neutral - X)/ Neutral								D1								Deformation ratio (Neutral - X)/ Neutral								D2								Deformation ratio (Neutral - X)/ Neutral
	Flex 45	Flex 30	Flex 15	Neutral	Ext 15	Ext 30	Ext 45		Flex 45	Flex 30	Flex 15	Neutral	Ext 15	Ext 30	Ext 45		Flex 45	Flex 30	Flex 15	Neutral	Ext 15	Ext 30	Ext 45		Flex 45	Flex 30	Flex 15	Neutral	Ext 15	Ext 30	Ext 45		Flex 45	Flex 30	Flex 15	Neutral	Ext 15	Ext 30	Ext 45		Flex 45	Flex 30	Flex 15	Neutral	Ext 15	Ext 30	Ext 45
E001	7.91167	8.068	9.046	9.455	9.29467	8.13433	8.08667		0.163229	0.146695	0.0452134	0	0.0169575	0.139679	0.144721		5.526	5.82167	5.955	6.178	5.98	6.09733	6.191		0.105536	0.0576778	0.0374475	0	0.0320492	0.0130571	-0.00210424		1.77167	1.70233	1.75567	1.929	1.907	1.75733	1.70367		0.0815621	0.117505	0.0987279	0	0.0114049	0.0889926	0.116814
E002	6.716	6.88533	7.533	7.85267	7.43233	6.87267	6.526		0.144749	0.123185	0.0424355	0	0.0535275	0.124798	0.168945		4.094	4.56933	4.87533	5.80967	5.674	5.601	5.37467		0.295312	0.213495	0.191645	0	0.0233519	0.0359171	0.0748752		2.063	1.93833	1.921	1.79067	1.71267	1.54333	1.42233		-0.152085	-0.0824646	-0.0678466	0	0.0435592	0.138124	0.205696
E003	8.60933	9.831	10.6523	11.1623	11.179	9.27233	7.90233		0.228716	0.11927	0.0478768	0	-0.00149312	0.169319	0.292054		5.41833	5.639	6.31333	6.61	6.86333	5.87533	5.62533		0.180282	0.146899	0.0469905	0	-0.0383258	0.111145	0.148966		1.901	2.02533	2.02867	2.08467	2.024	1.84	1.751		0.0881036	0.0284618	0.0276043	0	0.0291014	0.117365	0.160058
E004	10.3143	10.4777	10.9017	12.3383	11.178	10.6807	9.631		0.164042	0.150804	0.131784	0	0.094043	0.134351	0.219425		5.978	5.94	6.21033	6.6	6.87633	6.91933	6.596		0.0942424	0.1	0.0627449	0	-0.0418687	-0.0483838	0.000606061		2.37367	2.40433	2.46133	2.26367	2.076	2.08933	1.931		-0.0485937	-0.0621411	-0.0803088	0	0.0829038	0.0770137	0.146959
E005	7.068	7.33967	7.70267	8.99267	7.57533	7.60233	7.66933		0.214026	0.183816	0.167474	0	0.15761	0.154607	0.147157		4.04733	3.88567	4.565	5.491	4.817	5.159	5.25667		0.262915	0.292357	0.202848	0	0.122746	0.0604626	0.0426759		2.23033	2.37367	2.10133	2.21533	2.20333	1.85133	1.84633		-0.00677099	-0.0714716	0.0542513	0	0.00541679	0.164309	0.166566
E006	8.266	8.07833	9.38233	9.97867	9.19267	7.896	7.57533		0.171633	0.19044	0.0635592	0	0.078768	0.208712	0.240847		5.21833	5.57167	5.95233	6.699	6.664	5.847	5.94267		0.221028	0.168284	0.125441	0	0.00522466	0.127183	0.112902		1.96767	1.79567	1.89933	1.88333	1.73767	1.561	1.47233		-0.0447788	0.0465487	-0.00842401	0	0.0773451	0.17115	0.21823
E007	9.87433	11.46	12.3827	13.626	10.6807	10.456	10.278		0.275331	0.158961	0.100409	0	0.216155	0.232643	0.245707		5.70167	6.52567	7.152	6.831	6.032	6.314	6.29233		0.165325	0.0446982	-0.0448826	0	0.116967	0.0756844	0.0788562		2.00333	2.33933	2.269	2.319	2.14067	2.06433	2.12133		0.136122	-0.00876815	0.0220361	0	0.076901	0.109817	0.0852379
E008	7.36933	7.62	8.465	8.736	8.72367	7.60867	7.77933		0.156441	0.127747	0.0320142	0	0.00141178	0.129045	0.109509		4.69333	4.721	5.61267	5.58167	5.87433	5.66267	5.64333		0.159152	0.154195	-0.00552322	0	-0.0524336	-0.0145118	-0.0110481		1.96733	1.97733	1.85467	1.94633	1.838	1.62167	1.60867		-0.0107895	-0.0159274	0.0494249	0	0.0556602	0.166809	0.173489
E009	9.85733	11.6863	13.1507	13.449	12.482	9.83	9.371		0.267058	0.131063	0.0226858	0	0.0719013	0.269091	0.30322		6.97733	7.09167	7.69033	8.22467	7.357	6.79467	7.08933		0.151658	0.137756	0.0694812	0	0.105496	0.173867	0.13804		1.89267	2.09933	2.26133	2.04667	2.092	1.766	1.681		0.0752443	-0.0257329	-0.0949292	0	-0.0221498	0.137134	0.178664
E010	9.80767	10.8247	12.2777	12.5593	12.145	11.6143	9.82433		0.219093	0.138118	0.0229414	0	0.0329901	0.0752428	0.217766		5.14067	5.85567	6.61167	7.408	7.02267	6.56067	6.261		0.306066	0.209548	0.120444	0	0.0520158	0.114381	0.154833		2.31767	2.31733	2.22933	2.24367	2.11067	2.268	2.01433		-0.0329817	-0.0328332	0.00642943	0	0.059278	-0.0108453	0.102214
E011	9.056	9.60867	10.4837	12.1173	11.0677	10.1947	9.54267		0.252641	0.207031	0.15583	0	0.0866252	0.158671	0.212478		6.12767	6.48	6.91067	7.103	6.90833	7.061	7.14833		0.137313	0.0877094	0.0278314	0	0.0274063	0.00591299	-0.00638228		1.943	1.89467	1.86733	2.14533	2.01067	1.82667	1.684		0.0943132	0.116843	0.148875	0	0.0627719	0.148539	0.21504
E012	12.311	13.228	14.2337	14.1563	12.8833	11.5817	11.0403		0.130354	0.0655772	-0.00543313	0	0.0899244	0.181874	0.220113		7.34833	7.82267	8.661	8.07533	7.48233	7.81233	7.406		0.0900272	0.0312887	-0.0676211	0	0.0734335	0.0325683	0.0828862		2.05133	2.19967	2.011	2.19833	2.12667	1.88	1.87667		0.0668688	-0.00060652	0.0931543	0	0.0326005	0.144807	0.146323
E013	7.547	7.744	7.98633	8.92367	8.226	7.84667	8.284		0.154271	0.132195	0.117367	0	0.0781816	0.12069	0.071682		6.041	5.57533	5.82433	6.221	6.29267	6.19267	6.42033		0.0289343	0.103788	0.0681051	0	-0.0115201	0.00455447	-0.032042		1.602	1.73133	1.748	1.90167	1.68133	1.58967	1.69733		0.157581	0.0895706	0.08791	0	0.115863	0.164067	0.10745
E014	8.31767	8.48333	8.81667	9.08467	8.99567	8.112	8.04267		0.084428	0.0661921	0.030397	0	0.00979673	0.107067	0.114699		6.09233	5.59033	5.464	5.27267	5.14967	5.169	5.178		-0.155456	-0.0602478	-0.0350171	0	0.0233279	0.0196611	0.0179542		1.76767	1.94567	1.98433	2.18067	2.14167	2.009	2.00833		0.189392	0.107765	0.0989417	0	0.0178844	0.0787221	0.0790278
E015	11.8863	11.8643	12.3207	12.8977	12.3873	12.1153	9.85333		0.0784121	0.0801179	0.0468319	0	0.0395679	0.060657	0.236038		5.128	5.777	6.42233	6.46233	6.73533	6.451	5.98433		0.206479	0.10605	0.00622827	0	-0.0422448	0.00175375	0.0739671		2.69933	2.52167	2.41267	2.494	2.36633	1.98833	1.926		-0.0823309	-0.0110933	0.033711	0	0.0511895	0.202753	0.227747
E016	6.00467	6.04033	6.96	6.88167	6.69733	6.37333	5.90433		0.12744	0.122257	-0.0112548	0	0.0267861	0.0738678	0.14202		4.13933	4.35467	5.22533	4.6	5.084	4.76867	4.714		0.100145	0.0533333	-0.119673	0	-0.105217	-0.0366667	-0.0247826		1.86533	1.76633	1.76633	1.908	1.75667	1.59467	1.63967		0.022362	0.0742488	0.0802038	0	0.0793152	0.164221	0.140636
E017	7.393	5.628	8.883	10.1913	9.97367	8.90533	8.40467		0.27458	0.447766	0.147285	0	0.021358	0.126186	0.175312		4.29967	4.45833	5.165	5.431	5.96567	5.35367	5.41267		0.20831	0.179095	0.0515005	0	-0.0984472	0.0142392	0.00337568		2.039	1.68533	2.043	2.37767	2.10133	2.06067	1.89633		0.142437	0.291182	0.163811	0	0.11622	0.133324	0.202439
E018	6.62267	8.523	8.75533	10.294	8.601	8.48033	6.63033		0.356648	0.172042	0.175741	0	0.164465	0.176187	0.355903		4.60867	5.505	5.68067	5.66367	4.99	4.68067	4.83		0.186275	0.0280148	-0.00299261	0	0.118945	0.173562	0.147196		1.86533	2.02767	1.97033	2.26467	2.24	2.22733	1.82967		0.176332	0.104651	0.149383	0	0.010892	0.0164851	0.192081
E019	5.3	5.09467	5.866	6.01333	6.01533	5.97733	4.97267		0.118625	0.152772	0.0251165	0	-0.000332594	0.0059867	0.17306		4.623	4.31	4.79367	4.72533	5.046	5.24833	4.62733		0.0216563	0.087895	-0.0142549	0	-0.0678612	-0.11068	0.0207393		1.458	1.462	1.47033	1.623	1.56833	1.48967	1.346		0.101664	0.099199	0.103831	0	0.0336825	0.0821524	0.170672
E020	8.70867	9.813	9.57933	11.161	9.96967	9.26667	8.921		0.219723	0.120778	0.165112	0	0.106741	0.169728	0.200699		5.27633	5.88633	6.11933	6.55867	6.31567	6.46733	6.621		0.195517	0.102511	0.0717943	0	0.0370502	0.0139256	-0.00950396		2.07	2.11533	1.935	2.06233	1.98933	1.79567	1.701		-0.00371747	-0.025699	0.0658053	0	0.0353968	0.129303	0.175206
E021	6.117	6.52167	6.60767	7.09767	6.84667	6.66233	6.125		0.138167	0.0811534	0.0741563	0	0.0353637	0.0613347	0.13704		4.74633	5.24233	4.604	4.86833	4.94133	5.26667	4.86167		0.0250599	-0.076823	0.0574138	0	-0.0149949	-0.0818213	0.00136939		1.67733	1.544	1.79367	1.83833	1.73433	1.65533	1.60267		0.0875793	0.160109	0.0249024	0	0.056573	0.0995467	0.128196
E022	8.67133	8.85467	10.577	11.0443	9.387	8.33867	8.10533		0.214861	0.198262	0.0441839	0	0.150062	0.244982	0.266109		5.59167	6.406	6.739	7.46333	6.46067	6.00233	6.134		0.250782	0.14167	0.107484	0	0.134346	0.195757	0.178115		1.93833	1.76233	1.80967	1.808	1.82167	1.83967	1.77633		-0.072087	0.0252581	-0.00092098	0	-0.007559	-0.0175147	0.0175147
E023	7.73067	7.374	8.30367	8.35067	8.19867	8.05233	7.49067		0.0742456	0.116957	0.00566015	0	0.0182021	0.0357257	0.102986		4.53467	5.60767	5.473	5.68967	5.84767	5.379	5.44933		0.203	0.0144121	0.0395883	0	-0.0277696	0.0546019	0.0422403		2.122	1.736	1.84867	1.90967	1.954	1.87567	1.74033		-0.111189	0.0909408	0.0329968	0	-0.0232152	0.0178042	0.0886717
E024	5.53133	6.421	7.53533	9.06133	8.288	6.82167	5.355		0.389567	0.291385	0.202513	0	0.0853443	0.247167	0.409027		3.472	3.61233	4.59667	5.825	5.63333	5.27933	5.068		0.403948	0.379857	0.267223	0	0.0329041	0.0936767	0.129957		2.05567	2.21167	2.02567	1.98333	1.858	1.655	1.41667		-0.0364706	-0.115126	-0.0208985	0	0.0631933	0.165546	0.285714
E025	6.91433	7.10333	7.63667	7.848	7.62333	6.43833	6.27967		0.118969	0.0948862	0.0276735	0	0.0286273	0.179621	0.199839		3.71767	4.002	4.57967	5.16233	5.46933	5.467	5.66		0.279848	0.224769	0.127229	0	-0.0594692	-0.0590172	-0.0964034		2.384	2.28233	2.13433	1.84233	1.808	1.55	1.383		-0.294011	-0.238828	-0.136811	0	0.0186358	0.158676	0.249322
E026	5.991	6.09933	7.38967	8.00833	7.82567	7.46467	5.91		0.251904	0.238377	0.0837205	0	0.0228096	0.0678876	0.262019		3.70767	3.73033	4.40367	5.93833	5.68167	5.48833	5.546		0.375639	0.371821	0.348497	0	0.043222	0.0757788	0.0660679		2.00567	2.049	2.08933	1.74067	1.79867	1.61067	1.38333		-0.152241	-0.177135	-0.166879	0	-0.0333206	0.074684	0.205285
E027	7.40133	7.70133	8.77733	9.953	8.81067	8.14733	7.49233		0.256372	0.22623	0.133943	0	0.114773	0.181419	0.247229		4.51933	4.566	5.41967	5.90833	5.799	6.18567	6.96033		0.235092	0.227193	0.0901654	0	0.0185049	-0.0469394	-0.178054		2.11333	2.101	2.098	2.00733	1.90633	1.651	1.41133		-0.0528064	-0.0466622	-0.0432158	0	0.0503155	0.177516	0.296911
E028	5.56667	6.145	6.20967	6.35033	6.29067	5.38167	5.17467		0.123406	0.0323343	0.0226529	0	0.00939583	0.152538	0.185135		3.48433	4.05733	4.43533	4.98833	5.38	5.19133	5.186		0.301504	0.186635	0.124681	0	-0.0785165	-0.040695	-0.0396258		1.93133	1.81733	1.78633	1.639	1.522	1.242	1.34867		-0.178361	-0.108806	-0.0824781	0	0.071385	0.242221	0.177141
E029	6.78633	7.64067	8.381	9.25267	8.583	7.40733	7.32867		0.266554	0.17422	0.104005	0	0.0723755	0.199438	0.20794		4.32033	4.58033	5.10367	6.08967	6.42033	6.19	6.41033		0.290547	0.247852	0.193194	0	-0.0542996	-0.016476	-0.0526575		2.032	2.31567	2.20033	2.00633	1.74133	1.57533	1.449		-0.0127928	-0.154178	-0.0881685	0	0.132082	0.21482	0.277787
E030	6.05833	7.03733	7.51733	9.12467	7.52633	7.06367	5.94967		0.336049	0.228757	0.213817	0	0.175166	0.225871	0.347958		3.499	3.90733	4.16567	5.80067	5.73767	5.809	5.18433		0.396793	0.326399	0.392494	0	0.0108608	-0.00143662	0.106252		2.258	2.28933	2.18467	2.10167	1.707	1.59267	1.45567		-0.0743854	-0.0892942	-0.0379921	0	0.187787	0.242189	0.307375
E031	6.698	7.06367	7.50867	9.16467	7.75967	6.88733	6.725		0.26915	0.22925	0.220545	0	0.153306	0.248491	0.266204		3.79267	4.21567	4.515	5.796	5.366	5.18833	5.83267		0.345641	0.272659	0.283721	0	0.0741891	0.104842	-0.0063262		2.24367	2.125	2.06867	2.038	1.75733	1.579	1.464		-0.100916	-0.0426889	-0.0148244	0	0.137717	0.225221	0.281649
E032	6.318	6.41667	7.174	7.521	6.443	5.76467	5.841		0.159952	0.146833	0.0483691	0	0.143332	0.233524	0.223375		3.557	3.82867	4.28933	5.191	5.82133	5.202	5.492		0.314776	0.262441	0.210211	0	-0.121428	-0.00211905	-0.057985		2.29033	2.22167	2.05933	1.83933	1.418	1.399	1.34967		-0.245198	-0.207865	-0.106831	0	0.229069	0.239398	0.26622
E033	5.584	5.668	6.86567	7.31067	6.01567	5.92767	5.79267		0.236185	0.224695	0.0648153	0	0.177138	0.189176	0.207642		3.40967	3.53633	4.449	4.99333	4.838	5.254	5.627		0.317156	0.291789	0.12235	0	0.0311081	-0.0522029	-0.126903		2.182	2.053	1.89867	1.90033	1.626	1.46267	1.331		-0.14822	-0.0803368	0.000877809	0	0.144361	0.23031	0.299597
E034	5.96	6.504	7.517	8.18967	7.21267	5.98033	5.72067		0.272254	0.205828	0.0894861	0	0.119297	0.269771	0.301477		3.81833	4.32833	4.658	5.41067	5.61367	5.66333	5.161		0.294295	0.200037	0.161586	0	-0.0375185	-0.0466979	0.0461434		2.02367	2	2.033	1.872	1.57967	1.357	1.314		-0.0810185	-0.0683761	-0.0791933	0	0.156161	0.275107	0.298077
Mean	7.65498	8.08379	8.92292	9.65141	8.86798	8.0929	7.51558	Mean	0.203208	0.162529	0.0840861	0	0.0779464	0.15751	0.216333	Mean	4.78382	5.08828	5.54812	6.01974	5.9453	5.81182	5.79962	Mean	0.205729	0.156325	0.0975992	0	0.00680097	0.0277907	0.0301236	Mean	2.03255	2.02444	2.0006	2.01189	1.88402	1.73144	1.63478	Mean	-0.0153583	-0.00922801	0.00921049	0	0.063483	0.140287	0.187941	Mean
SD	1.78781	2.03834	2.08837	2.16554	1.94798	1.7864	1.6195	SD	0.0797325	0.0766749	0.0659643	0	0.0612989	0.0693384	0.0756968	SD	1.04131	1.08156	1.07465	0.910735	0.738178	0.701272	0.732819	SD	0.12192	0.113131	0.115278	0	0.0687121	0.0760049	0.0835681	SD	0.241008	0.26139	0.204916	0.207346	0.227561	0.245485	0.23353	SD	0.120318	0.112145	0.0849896	0	0.0607213	0.0736182	0.0743957	SD
Minimum	5.3	5.09467	5.866	6.01333	6.01533	5.38167	4.97267									Minimum	3.40967	3.53633	4.16567	4.6	4.817	4.68067	4.62733									Minimum	1.458	1.462	1.47033	1.623	1.418	1.242	1.314									Minimum
Q1	6.16725	6.50842	7.51708	8.05367	7.53858	6.83442	5.9935									Q1	3.87558	4.23925	4.5985	5.41575	5.40233	5.25717	5.20367									Q1	1.90858	1.80108	1.85783	1.87483	1.73517	1.57625	1.41808									Q1
Median	7.38117	7.63033	8.423	9.14467	8.592	7.87133	7.53383									Median	4.61583	4.98167	5.44183	5.81733	5.8345	5.663	5.63517									Median	2.02783	2.03833	2.01833	1.99483	1.848	1.65517	1.66033									Median
Q3	8.65583	9.42017	10.2576	11.1318	9.97267	9.17633	8.3745									Q3	5.49908	5.8105	6.18758	6.58967	6.45058	6.192	6.2845									Q3	2.167	2.21917	2.1005	2.17183	2.088	1.86958	1.81633									Q3
Maximum	12.311	13.228	14.2337	14.1563	12.8833	12.1153	11.0403									Maximum	7.34833	7.82267	8.661	8.22467	7.48233	7.81233	7.406									Maximum	2.69933	2.52167	2.46133	2.494	2.36633	2.268	2.12133									Maximum
Q1-min	0.86725	1.41375	1.65108	2.04033	1.52325	1.45275	1.02083										0.465917	0.702917	0.432833	0.81575	0.585333	0.5765	0.576333									Q1-min	0.450583	0.339083	0.3875	0.251833	0.317167	0.33425	0.104083									Q1-min
Q1	6.16725	6.50842	7.51708	8.05367	7.53858	6.83442	5.9935										3.87558	4.23925	4.5985	5.41575	5.40233	5.25717	5.20367									Q1	1.90858	1.80108	1.85783	1.87483	1.73517	1.57625	1.41808									Q1
Med-Q1	1.21392	1.12192	0.905917	1.091	1.05342	1.03692	1.54033										0.74025	0.742417	0.843333	0.401583	0.432167	0.405833	0.4315									Med-Q1	0.11925	0.23725	0.1605	0.12	0.112833	0.0789167	0.24225									Med-Q1
Q3-med	1.27467	1.78983	1.83458	1.98717	1.38067	1.305	0.840667										0.88325	0.828833	0.74575	0.772333	0.616083	0.529	0.649333									Q3-med	0.139167	0.180833	0.0821667	0.177	0.24	0.214417	0.156									Q3-med
Max-Q3	3.65517	3.80783	3.97608	3.0245	2.91067	2.939	2.66583										1.84925	2.01217	2.47342	1.635	1.03175	1.62033	1.1215									Max-Q3	0.532333	0.3025	0.360833	0.322167	0.278333	0.398417	0.305									Max-Q3
